# Supplementary material for: A Multidimensional Assessment of Food Security in Low- and Middle-Income Countries: System Performance and Interdimensional Coordination
Source: Nutrients. 2026 Apr 30;18(9):1432. doi: 10.3390/nu18091432 (PMC13164969; doi:10.3390/nu18091432)
Supplement: Supplementary file 1 [file nutrients-18-01432-s001.zip]

Archive with 1 entries (1 files):
- nutrients-4254115-supplementary.pdf
